# Supplementary material for: A novel software program for detection of potential air emboli during cardiac surgery
Source: Cardiovasc Ultrasound. 2015 Jan 12;13:3. doi: 10.1186/1476-7120-13-3 (PMC4298052; doi:10.1186/1476-7120-13-3)
Supplement: Supplementary file 1 — Additional file 1: DETECTS™ display of TEE images obtained during cardiac surgery. Live feed of DETECTS™ display during its use on a cardiac surgery patient. The TEE image of the aorta and three-dimensional reconstruction of potential air emboli, as well as the radius of each potential embolus, are shown. (ZIP 17 MB) [file 12947_2014_548_MOESM1_ESM.zip]

Archive with 1 entries (1 files):
- 9637989721480145_add1.wmv
